# Supplementary material for: Isolation and Identification of Bacterial Strains Colonizing the Surface of Biodegradable Polymers
Source: Microorganisms. 2025 Mar 6;13(3):609. doi: 10.3390/microorganisms13030609 (PMC11944904; doi:10.3390/microorganisms13030609)
Supplement: Supplementary file 1 [file microorganisms-13-00609-s001.zip]

Archive with 1 entries (1 files):
- microorganisms-3490322-supplementary.pdf
